# Supplementary material for: Altered gating of Kv1.4 in the nucleus accumbens suppresses motivation for reward
Source: eLife. 2019 Sep 5;8:e47870. doi: 10.7554/eLife.47870 (PMC6728144; doi:10.7554/eLife.47870)
Supplement: Figure 3—source data 1. — Full gene list of DEGs between lowS vs highS, and lowS vs midS groups, including log2fold change values, p-values, and q-value (p-value adjusted to FDR). Genes with log2fold change of ≥0.5 and FDR < 0.05 and those with log2fold change of ≤0.5 and FDR < 0.05 were considered differentially expressed. Negative log2fc values indicate transcripts that were downregulated in the highS or midS groups relative to the lowS group. Positive log2fc values indicate transcripts that were upregulated in the highS or midS groups relative to the lowS group. [file elife-47870-fig3-data1.xlsx]

## Sheet: LSHScutoff_RNAseqdata
Log2FC = log2 fold count
q-value = p-value adjusted for false discovery rate
lowS vs highS					lowS vs midS
Gene	log2FC	p-value	q-value		Gene	log2FC	p-value	q-value
C4bpa	-3.34002	0.000848468	0.0287488		Tfap2d	-5.46511	0.00039782	0.00629348
Cldn1	-2.81544	0.000516085	0.0201901		Wnt10a	-2.41243	6.99877e-05	0.0015051
Tp73	-2.6596	2.62841e-15	3.12596e-11		Lamc2	-2.3779	3.22095e-06	0.000106395
Calml4	-2.53043	0.000108949	0.00649554		Shisa3	-2.37364	0.00428821	0.0396699
Ifnlr1	-2.52617	0.000193332	0.00973563		Rxfp1	-1.99798	0.00100283	0.013314
Qrfpr	-2.28884	0.0015701	0.0438337		Clcf1	-1.78865	0.000146007	0.00282592
Gabrq	-2.02514	2.22072e-06	0.000293456		Frem2	-1.6926	3.9695e-12	6.38575e-10
Msx1	-1.99126	0.00180544	0.0480361		Nmbr	-1.61684	0.00373571	0.0358159
Shh	-1.94015	2.17696e-05	0.00186294		Kcns1	-1.59303	0.00551616	0.0480347
LOC690918	-1.85453	0.000723179	0.0255216		Ikzf3	-1.58158	0.00463071	0.0419609
Crh	-1.73962	2.4519e-05	0.00202503		Lamb3	-1.57934	5.58039e-08	3.17084e-06
Lnc016	-1.66957	0.000510315	0.0200413		Stard4	-1.41009	1.05864e-18	5.04361e-16
Galr1	-1.58238	0.00181944	0.0482484		Ccdc42	-1.40913	2.00575e-05	0.000528621
Foxj1	-1.53026	0.000367941	0.0160879		Clspn	-1.39897	0.00131071	0.0163338
Ccdc114	-1.50223	0.00112787	0.0354862		LOC691931	-1.37973	0.00320335	0.03226
Rsph10b	-1.39656	7.49639e-06	0.000762005		Slc22a3	-1.37849	2.19938e-05	0.000571364
Kcnj16	-1.37813	8.6465e-05	0.00545441		Emp1	-1.32922	0.0017996	0.0207102
Rsph9	-1.30529	9.1906e-10	6.83149e-07		Tnfaip2	-1.32194	1.65304e-07	7.87547e-06
Stk32b	-1.29437	0.00173067	0.0467791		Tll1	-1.30649	0.00119956	0.0151932
Plvap	-1.288	0.00175294	0.0472738		Rgs4	-1.29809	7.46153e-16	2.05391e-13
Plagl1	-1.2766	0.000395493	0.0168588		Hhatl	-1.27938	2.26964e-08	1.42711e-06
Ngb	-1.19939	5.53568e-05	0.00378367		Cited4	-1.27179	4.91382e-06	0.000152169
Stpg1	-1.19258	0.00148574	0.0422296		Rasl10a	-1.26825	0.000452504	0.0070022
Ppp1r32	-1.161	0.000776599	0.0269274		Acvr1c	-1.26683	1.0843e-08	7.46176e-07
Ftcd	-1.15273	0.00157684	0.043919		Fam163a	-1.24262	4.20762e-06	0.000133191
Adra1b	-1.14959	0.000922565	0.0307341		Cpne9	-1.24057	2.10977e-06	7.48817e-05
Drc1	-1.14908	2.65316e-06	0.000328666		Scn4b	-1.22481	3.45125e-05	0.000836606
Susd2	-1.10489	1.66937e-06	0.000239202		Col18a1	-1.2144	5.72025e-18	2.21427e-15
Tspan18	-1.10289	0.000181416	0.0093808		Sgca	-1.20298	2.8056e-06	9.41816e-05
Agt	-1.08531	1.35474e-09	9.12088e-07		LOC691153	-1.18941	0.00157203	0.018869
Phlda3	-1.05733	1.4412e-05	0.00136616		Gipc2	-1.16469	0.000463116	0.00711739
Col2a1	-1.04933	2.12371e-05	0.00186294		Shisa8	-1.16335	7.50093e-09	5.46553e-07
Col14a1	-1.04585	0.000183738	0.00941892		Kremen1	-1.15853	3.25072e-13	6.26654e-11
Adgrg2	-1.04303	0.00102318	0.0329775		Cntn6	-1.15753	0.000383892	0.00612003
Camk2n2	-1.03645	1.57305e-06	0.00022815		Vill	-1.1486	0.000365126	0.00588154
Catsperg1	-0.995718	0.000191638	0.00969854		Mctp2	-1.14837	0.000195254	0.00359998
Tppp3	-0.976109	2.97682e-09	1.68588e-06		Cdh9	-1.14723	1.35598e-08	9.03039e-07
Gpx3	-0.973403	0.000167602	0.00885909		Htr2a	-1.14549	8.97627e-05	0.00186559
Eno4	-0.957514	0.00116205	0.0358969		Cabp1	-1.14444	9.72859e-10	8.86089e-08
Gfra2	-0.929994	0.000672927	0.0241786		Gcnt2	-1.14316	1.48526e-15	3.91446e-13
Grin2d	-0.922154	1.30485e-07	3.16706e-05		Pik3cd	-1.12401	1.12131e-22	9.9212e-20
Fam83h	-0.905385	0.00137551	0.0401939		Gypc	-1.11506	0.00226388	0.0246854
Slc7a3	-0.89965	0.00031793	0.0147126		Slc16a10	-1.10709	0.00268464	0.0281342
Lhx6	-0.899645	9.69302e-05	0.00594301		Nefm	-1.09963	1.05225e-08	7.28166e-07
Pafah1b3	-0.891717	1.34423e-06	0.000199837		Epha7	-1.09162	3.89446e-23	4.02006e-20
Unc5d	-0.887484	0.00119694	0.0366661		Mme	-1.08801	2.67124e-07	1.22098e-05
Ldhd	-0.883883	0.000393741	0.0168445		Otof	-1.08797	4.05902e-18	1.62191e-15
Tox2	-0.882453	8.79066e-07	0.00014725		Rasgrp1	-1.08218	2.43405e-33	7.53764e-30
Vwa5b1	-0.876127	0.000628453	0.0231173		Pcp4	-1.07499	5.58471e-30	9.88254e-27
Marcksl1	-0.8676	8.085e-06	0.000814872		Sema7a	-1.07027	7.32079e-07	3.01271e-05
Hcn4	-0.858183	0.0015563	0.0435509		Pde10a	-1.06408	7.73559e-10	7.31456e-08
Slc6a11	-0.853132	2.23587e-05	0.0018859		Arc	-1.06375	0.00328147	0.0328864
Sertm1	-0.852493	0.000114249	0.00659593		Slc35d3	-1.0476	2.82236e-09	2.285e-07
Lgals3bp	-0.838079	0.000165706	0.00879793		Rd3l	-1.04731	8.79244e-07	3.51329e-05
Kcnc4	-0.833256	1.65751e-05	0.00152812		Thrsp	-1.04242	0.00247918	0.0264509
Cst6	-0.818797	0.000854394	0.0288674		Tac1	-1.03781	3.68759e-13	6.92093e-11
Nap1l5	-0.818777	4.39036e-06	0.000497282		Adamts19	-1.02831	2.86226e-06	9.55655e-05
Mdga1	-0.8146	0.00143124	0.0416179		Npas4	-1.02393	0.00137725	0.0169482
Crlf1	-0.810481	0.000382901	0.0165194		Sema3e	-1.02221	8.4927e-09	6.01138e-07
Loxl1	-0.809836	0.000698704	0.0248793		Unc45b	-1.01341	0.00440558	0.0404222
Pnck	-0.794103	3.03689e-06	0.000368548		Pvalb	-1.0107	1.38459e-05	0.000376943
Ebf4	-0.786213	6.87753e-06	0.000717495		Tnfsf13	-1.00795	2.47053e-06	8.47713e-05
Col6a2	-0.782884	3.16305e-06	0.000374244		Gpr88	-0.991249	3.66101e-10	3.68691e-08
Prr18	-0.775081	0.000438608	0.0179875		Kcnh7	-0.984736	0.00103946	0.0136762
Sema3c	-0.770145	0.000355605	0.0157807		F12	-0.98086	7.99399e-09	5.75707e-07
Rfk	-0.766796	0.000112393	0.00657587		Slc15a2	-0.977716	9.2171e-07	3.65937e-05
Unc119	-0.759603	3.23432e-07	6.86888e-05		Hpse	-0.975893	0.00500683	0.0445543
Usp20	-0.753272	0.00041448	0.0172962		Tmem132d	-0.975758	4.43783e-06	0.000139168
Fxyd6	-0.739282	4.7432e-07	8.95411e-05		Emid1	-0.960992	2.76712e-06	9.33961e-05
Adcy8	-0.72836	0.000325666	0.0149542		Ust	-0.960446	1.88757e-05	0.000500672
Hmgcs2	-0.726987	0.000636566	0.0232944		Atp2b1	-0.951355	1.9116e-19	1.07632e-16
Nnat	-0.722077	1.27243e-11	2.16185e-08		Cntn4	-0.950638	1.04952e-05	0.000294794
Nr2f1	-0.718107	3.11133e-05	0.00239716		Kcnv1	-0.93419	1.75912e-14	3.96186e-12
Rims3	-0.710484	0.000662054	0.0239595		Olfm3	-0.928808	7.53573e-06	0.000220674
Plcd3	-0.710327	0.000430642	0.0178454		Ptpn7	-0.918756	0.000729291	0.0103836
Sez6l	-0.705516	8.38263e-08	2.31848e-05		Car7	-0.914495	0.000338459	0.00558999
Bcam	-0.699063	1.08969e-05	0.00107105		Ephx4	-0.910828	5.34214e-19	2.75721e-16
Ptpru	-0.697573	0.000417023	0.0173415		Eepd1	-0.910434	4.13111e-08	2.4602e-06
Gpr107	-0.69216	0.00168781	0.045934		LOC100910827	-0.910235	1.54112e-07	7.45698e-06
Pip5k1b	-0.676662	0.000340027	0.015318		Gpr63	-0.909575	1.8655e-05	0.000495879
Sox13	-0.669337	0.000327485	0.0149799		Pax6	-0.909546	0.00273727	0.0285291
RGD1561149	-0.652984	0.00152609	0.0431109		Lrrc10b	-0.904182	4.60756e-05	0.00106035
Ifi27	-0.644915	2.68676e-05	0.00217372		Slc16a14	-0.899246	1.11788e-05	0.000313284
Hcn3	-0.639999	0.000676522	0.0242346		Neu2	-0.888718	1.18828e-05	0.000330769
Col9a2	-0.636394	0.000880502	0.029498		Abcd2	-0.8859	6.58364e-14	1.38223e-11
Cand2	-0.634813	9.54218e-05	0.00591069		Gpr26	-0.883716	6.58608e-06	0.000197534
Ctbp2	-0.634748	2.62981e-06	0.000328666		Camk4	-0.880754	1.50503e-05	0.000406162
MAST1	-0.626028	1.00804e-05	0.000999047		Slc24a2	-0.879193	1.40996e-07	6.90322e-06
Hist1h2bh	-0.625001	0.000815621	0.0279544		Vipr1	-0.872147	0.000376975	0.00603307
Slc29a4	-0.618202	8.14869e-05	0.00522461		Them6	-0.869269	7.68405e-19	3.80729e-16
Adarb2	-0.618035	0.00119929	0.0366661		Strn	-0.867803	5.43243e-14	1.18055e-11
Npr2	-0.61528	0.000144721	0.00785921		Fam212b	-0.858099	8.48851e-15	1.98391e-12
Dfnb31	-0.615058	5.24215e-05	0.00360375		Drd1	-0.856566	1.68873e-09	1.46293e-07
Sema6c	-0.61273	3.88731e-05	0.00287154		Cd4	-0.855091	4.7062e-05	0.00107557
Pcdh8	-0.612141	2.64227e-06	0.000328666		Sulf1	-0.85377	2.26097e-09	1.86711e-07
RGD1560394	-0.605505	0.000484615	0.0194058		Tmod1	-0.853143	4.26682e-17	1.46814e-14
Tub	-0.604824	5.2517e-07	9.4634e-05		Arhgef3	-0.85154	6.23919e-10	5.94499e-08
Podxl2	-0.591032	1.88538e-06	0.000263798		Cadm2	-0.848959	4.87059e-09	3.7242e-07
Ptpro	-0.590553	0.000115537	0.00663806		Lamp5	-0.845402	1.02842e-11	1.48128e-09
Macrod1	-0.581178	0.000251292	0.0119545		Bmp2	-0.844049	0.00229006	0.0249051
Ccdc184	-0.580642	0.00121305	0.0368972		Nkiras1	-0.843906	3.47786e-31	8.61604e-28
Vwa3a	-0.578696	6.85967e-06	0.000717495		Rasd2	-0.832472	0.0037497	0.0359223
Snx8	-0.578351	0.00130993	0.0390086		Wnk4	-0.827216	3.57069e-06	0.000115786
Cux2	-0.576848	0.000336211	0.0152037		Gpr52	-0.824851	2.91738e-06	9.71441e-05
Iqsec3	-0.565239	1.75906e-05	0.00160927		St6gal2	-0.824274	0.00550561	0.0480347
Pcdhgb7	-0.55721	0.000662801	0.0239595		Trib1	-0.82361	0.00426817	0.0395141
Adcy6	-0.556738	5.23136e-07	9.4634e-05		Dgkb	-0.822532	1.02348e-06	4.03751e-05
Jun	-0.549038	0.00182521	0.0482484		Asic4	-0.819295	4.64934e-06	0.000144702
Paqr7	-0.54889	2.64782e-05	0.00217132		Nexn	-0.819015	0.00049728	0.00752113
Ank1	-0.54815	9.51892e-05	0.00591069		Adra2b	-0.818456	0.00501669	0.0446021
Amotl2	-0.543694	0.00110607	0.0349852		Enc1	-0.814052	9.33789e-10	8.56803e-08
Tep1	-0.537631	7.21233e-05	0.00476534		Dmkn	-0.814007	0.00458969	0.0417419
Tmem151b	-0.537215	3.20969e-06	0.000374244		Rgs9	-0.812451	4.2916e-05	0.00100113
Oprl1	-0.522859	0.000359756	0.0159055		Cacng5	-0.809507	0.00203628	0.0228266
Mavs	-0.521391	0.00159195	0.0440305		Dab1	-0.806282	4.6066e-05	0.00106035
Pcdh19	-0.515964	0.000591225	0.0222514		Actn2	-0.801799	1.11205e-15	2.99456e-13
Gsn	-0.514566	4.67493e-05	0.00332928		Cbr3	-0.784532	5.36939e-08	3.0792e-06
Nenf	-0.50887	0.00172149	0.0466371		Ankrd33b	-0.783715	3.70362e-05	0.00089081
Acads	-0.507464	0.00120371	0.0367069		Ier5	-0.783352	6.37053e-06	0.000192
Sparc	-0.506573	0.000617498	0.0229863		Irf6	-0.780856	0.00481561	0.043194
C1ql1	-0.502699	0.00147374	0.0421327		B3gnt2	-0.779106	3.13221e-12	5.10509e-10
Thrb	0.500615	0.000891017	0.0297665		Gucy1a3	-0.775489	1.93434e-11	2.6623e-09
Mmd	0.501356	9.63808e-07	0.0001549		Rgs7bp	-0.771945	4.78266e-15	1.18486e-12
Gria3	0.502327	0.000402112	0.0170797		Pcsk2	-0.770545	2.04303e-15	5.27229e-13
Htr2c	0.503999	0.000593455	0.0222648		St8sia5	-0.766507	1.94316e-06	6.97678e-05
Foxp1	0.504438	0.000204576	0.0101376		Rasgrp2	-0.764898	3.76841e-06	0.000121245
Kctd1	0.508317	1.83624e-05	0.00166706		Gpr22	-0.76257	0.00231786	0.0250973
Ppp1r2	0.512783	2.08999e-06	0.000279284		Sptssb	-0.75921	4.01891e-05	0.000945146
Spock3	0.514339	0.000194009	0.00973563		Egr1	-0.759066	0.000179203	0.00335157
Rab40b	0.518088	5.45019e-06	0.000584721		Ptgs2	-0.752133	0.0018764	0.0214447
Kcnk2	0.519581	0.000102431	0.00618381		Grin2a	-0.749654	0.000115328	0.00230379
Ppp4r4	0.51988	0.000161188	0.00863515		Ppp3ca	-0.748999	3.28833e-13	6.26654e-11
Dclk3	0.519892	4.98541e-05	0.00348774		Stxbp5l	-0.746718	3.14729e-06	0.000104519
Pcsk2	0.520536	0.000408491	0.0171741		Sh3pxd2a	-0.745194	9.01434e-08	4.7923e-06
Ephx4	0.521077	0.000244732	0.0116891		Plk2	-0.744736	2.74675e-21	2.00141e-18
Mchr1	0.522317	0.00145799	0.0418838		Brinp1	-0.741165	4.67503e-11	5.67741e-09
Filip1	0.52234	3.81661e-08	1.25533e-05		Ntng1	-0.737603	0.000116075	0.0023116
Ivns1abp	0.528703	0.000587995	0.0222001		Id2	-0.737128	0.000369409	0.00593498
Kcnq5	0.528836	3.58272e-07	7.34642e-05		Ccng1	-0.735095	1.47677e-11	2.07872e-09
Brinp1	0.528842	0.000493316	0.0196221		Gria3	-0.732282	5.95927e-08	3.34016e-06
Slc2a13	0.535937	7.20796e-09	3.17497e-06		Gpr158	-0.730877	1.85954e-12	3.19919e-10
Prkcd	0.540493	0.00177826	0.0476325		Pdp1	-0.729523	8.3588e-11	9.861e-09
Fam102b	0.543225	1.29301e-07	3.16706e-05		Jag1	-0.728592	0.000169814	0.00321142
Ppp3r1	0.543604	3.90541e-08	1.25533e-05		Chn1	-0.718689	6.73366e-37	2.78033e-33
Fam49a	0.546151	4.76072e-08	1.45177e-05		Itpr1	-0.715644	8.34869e-06	0.000241061
Akap5	0.546319	9.85039e-05	0.00597708		Prkcb	-0.715267	5.81178e-11	6.98937e-09
Rcn1	0.547203	0.000260028	0.0122719		LOC100125362	-0.714766	4.28688e-09	3.38226e-07
Atp6ap1l	0.549473	4.48079e-05	0.00324939		Brinp2	-0.711004	0.00145413	0.0177286
Cttnbp2	0.552075	4.9047e-06	0.000550298		Dusp14	-0.707682	1.26771e-06	4.8169e-05
Nkiras1	0.561277	9.13429e-07	0.000150881		Lrrk2	-0.704925	5.79008e-08	3.26008e-06
Neto1	0.563178	6.35512e-08	1.79956e-05		Kcnab3	-0.702407	0.00110678	0.0143107
Ppp3ca	0.568139	5.85742e-09	3.02879e-06		Ldlrad4	-0.701806	0.000122128	0.00240127
Htr6	0.571239	0.00187519	0.0493398		Nefl	-0.697448	8.20955e-14	1.69486e-11
Pcp4	0.572383	3.56464e-05	0.0026663		Mpp3	-0.696634	2.28924e-07	1.06205e-05
Pcp4l1	0.57319	2.35212e-05	0.0019562		Npl	-0.691525	0.000425441	0.00667926
Gpr158	0.573875	1.1625e-10	1.41002e-07		Adamts3	-0.690838	6.67383e-08	3.65791e-06
Pde1b	0.58272	4.81721e-05	0.00339001		Arl4d	-0.690752	0.000867624	0.0119103
Tmod1	0.582873	4.71784e-08	1.45177e-05		Ptprv	-0.690497	0.000985337	0.0131654
Rgs2	0.584801	1.74618e-06	0.00024723		Zfpm1	-0.690324	0.000329317	0.00546085
Tomm70a	0.586966	6.82657e-09	3.17497e-06		Robo2	-0.69022	1.98488e-11	2.70184e-09
Lppr1	0.587034	3.42416e-08	1.19775e-05		Homer1	-0.687973	8.94463e-14	1.81635e-11
Fam212b	0.587113	0.000373105	0.016254		Plcb1	-0.687763	2.58802e-13	5.08853e-11
Inadl	0.591499	3.01408e-05	0.00235832		Penk	-0.686217	0.000347508	0.00569389
Gabra4	0.592419	1.5217e-07	3.4803e-05		Gabrd	-0.684231	3.88438e-05	0.000920909
Adora2a	0.602603	0.00117058	0.0360666		Cntn3	-0.682971	2.37015e-07	1.09141e-05
Chn1	0.609982	1.53452e-10	1.65909e-07		Kcnab1	-0.681197	1.90249e-06	6.89067e-05
Lrrtm3	0.610769	1.18559e-10	1.41002e-07		Hpca	-0.680846	4.88395e-06	0.000151623
Tmem41a	0.61836	7.22652e-06	0.000740905		Pde7b	-0.674226	3.3928e-05	0.000827296
Coro2a	0.621698	0.00057202	0.0217349		Mat2b	-0.673344	3.20752e-11	4.13871e-09
Pcdhb5	0.62538	0.00103209	0.0331746		Lrp12	-0.672561	5.53411e-10	5.35555e-08
Zfp385b	0.627668	4.15006e-05	0.00303532		Kcns2	-0.671865	0.00194848	0.022143
Gucy1a3	0.629672	4.59727e-12	1.09351e-08		Pygl	-0.671119	0.00388451	0.0368152
Strn	0.631333	2.62669e-06	0.000328666		Zfp385d	-0.671075	2.31786e-05	0.000598153
Entpd3	0.634825	1.28922e-08	4.94604e-06		Chst15	-0.670886	0.000866063	0.0119103
Pde7b	0.636059	6.9579e-05	0.00462292		Tyw5	-0.669226	0.00302468	0.0309898
Plk2	0.638854	1.08257e-06	0.000171667		Arhgap9	-0.669081	0.0013105	0.0163338
Kcna4	0.640011	4.85535e-07	9.0226e-05		Cckbr	-0.667153	3.37903e-07	1.50561e-05
Hpca	0.644249	2.66554e-05	0.00217132		Spry2	-0.666632	8.70345e-12	1.28345e-09
Slc5a7	0.646256	0.000524579	0.0204551		Jph1	-0.662922	0.00087719	0.0119931
Lrrk2	0.650119	1.98516e-06	0.00027453		Syt2	-0.662359	0.000153765	0.00294842
Tyw5	0.650194	3.1242e-05	0.00239716		Pcp4l1	-0.660606	1.3998e-06	5.23847e-05
Epha7	0.651154	3.94198e-07	7.81367e-05		Rps6ka3	-0.659152	6.62532e-08	3.64746e-06
Kctd8	0.651878	0.00125191	0.0377892		Gadd45a	-0.65782	3.46546e-05	0.00083841
Cckbr	0.658945	0.000710093	0.0252094		Hopx	-0.656392	0.000275555	0.00472757
LOC100125362	0.663342	2.47453e-10	2.45247e-07		Wnt9b	-0.655925	0.00167939	0.0197182
Kcnv1	0.667669	0.00012181	0.00686583		Rcsd1	-0.655557	0.00199588	0.0225163
Otof	0.674444	3.1793e-06	0.000374244		Map3k5	-0.651654	0.0001953	0.00359998
Ptprv	0.686213	0.000619931	0.0229863		Ivns1abp	-0.650082	2.04911e-09	1.73851e-07
Rarb	0.688932	5.26478e-08	1.56535e-05		Arpp19	-0.643078	1.93467e-05	0.000512069
Arpp21	0.698459	5.14735e-06	0.000566828		Nab1	-0.640027	0.000262122	0.00455386
Ppp1r1b	0.698725	9.29152e-05	0.005816		Oprk1	-0.634356	0.000524498	0.0078751
Drd2	0.70717	6.03445e-05	0.00407771		Entpd3	-0.632677	3.15168e-05	0.000777687
Synpr	0.71712	9.46404e-07	0.000154186		Zfp238	-0.63189	0.0003513	0.00572573
Tagln	0.721221	0.000496249	0.019673		Pdk3	-0.631159	1.06221e-11	1.51237e-09
Kcnab1	0.722896	1.53274e-08	5.69651e-06		Tomm70a	-0.630338	2.69167e-06	9.10976e-05
Atp2b1	0.725755	9.8933e-09	4.05728e-06		Rbfox1	-0.62495	1.45162e-12	2.59273e-10
Tmem185a	0.731313	0.000806249	0.0277934		Diras2	-0.622906	1.46517e-12	2.59273e-10
Drd1	0.743126	8.02746e-09	3.40966e-06		Cdh22	-0.619904	3.28004e-08	1.97232e-06
Penk	0.745232	2.47094e-06	0.000322933		Kcnj4	-0.618899	6.5864e-08	3.64222e-06
Adamts3	0.748389	8.63559e-08	2.33416e-05		Lrrtm3	-0.618529	4.16177e-05	0.000972676
Prkch	0.755208	3.05882e-07	6.61428e-05		Tmem41a	-0.617959	6.00729e-07	2.49706e-05
B3gnt2	0.762345	3.57837e-07	7.34642e-05		Fstl1	-0.617075	0.000120182	0.00237432
Necab1	0.770644	2.95337e-09	1.68588e-06		Lmo4	-0.616528	8.69952e-10	8.04186e-08
Cartpt	0.778038	1.96081e-07	4.39997e-05		Cap2	-0.615871	2.31273e-14	5.11567e-12
Pde10a	0.7797	6.64092e-06	0.000705183		Htr6	-0.615118	0.00412516	0.0385648
Pdyn	0.785392	4.12525e-09	2.23007e-06		Me3	-0.614391	1.35975e-07	6.71044e-06
Actn2	0.788416	4.22456e-07	8.10367e-05		Kcna1	-0.612319	0.000148703	0.0028736
Slc35d3	0.79636	1.46912e-05	0.00137576		Slc2a13	-0.61167	8.1598e-10	7.59965e-08
Mme	0.799033	0.000224087	0.0109224		Rtn4ip1	-0.611541	0.00345131	0.0341829
Homer1	0.80042	6.13964e-11	9.12734e-08		Synpr	-0.610436	0.00089237	0.0121337
Dgkb	0.801481	2.8162e-09	1.68588e-06		Htatip2	-0.609665	0.00239515	0.0257764
Acta2	0.82199	0.000940796	0.0309085		Pcdhb5	-0.608508	0.0034624	0.034219
Gpr52	0.837763	1.91251e-05	0.00172314		Chrm4	-0.605086	1.32981e-07	6.6154e-06
Gpr88	0.849582	1.38044e-09	9.12088e-07		Rem2	-0.603328	0.00469745	0.0424106
Gcnt2	0.866998	1.22418e-07	3.15718e-05		Mmd	-0.602262	1.34465e-07	6.66249e-06
Rasgrp1	0.870719	5.4519e-15	3.24197e-11		Dclk1	-0.601991	1.86111e-05	0.000495775
Tnfaip2	0.896268	0.0013621	0.0401939		Ppp3r1	-0.601859	2.71028e-11	3.58643e-09
Nexn	0.953167	8.349e-10	6.61965e-07		Cttnbp2	-0.601078	4.24505e-11	5.31146e-09
Tac1	0.961541	1.48983e-07	3.47423e-05		Hmcn1	-0.601028	0.00338816	0.0337299
Scn4b	0.983076	0.00175869	0.0473214		Snap25	-0.59761	3.90663e-07	1.70994e-05
Serpine1	0.997279	0.00126524	0.038095		Kcnj12	-0.596916	0.000663679	0.00959276
Serpinf1	1.13868	0.00138995	0.0405165		Ppp3cb	-0.595318	1.3644e-08	9.03789e-07
Adamts19	1.1957	5.23305e-06	0.000570979		Cacna2d1	-0.593022	1.08313e-09	9.72229e-08
Pcdhb6	1.20431	8.17101e-05	0.00522461		Nefh	-0.588937	0.000306005	0.00514313
Ccdc42	1.28561	0.00158459	0.0439991		Slc39a10	-0.588047	1.30427e-06	4.92561e-05
Cyr61	1.56182	0.00115992	0.0358969		Gucy1b3	-0.587403	8.83399e-08	4.71667e-06
Thbs1	1.73129	2.18891e-14	8.67756e-11		Cobl	-0.587051	3.09568e-11	4.03645e-09
Fcrl2	2.22536	2.896e-08	1.0437e-05		Cpne4	-0.586449	0.00172952	0.0200972
Cnn1	2.49027	5.45733e-06	0.000584721		Hspa12a	-0.585768	1.88263e-09	1.61945e-07
Ltbp2	2.71975	5.82297e-12	1.15421e-08		Cxcl14	-0.584711	0.000121289	0.00238856
Tnn	3.78626	2.80786e-10	2.56876e-07		Plxdc1	-0.584633	4.5181e-07	1.92985e-05
					Kcnip3	-0.582412	0.00274142	0.0285291
					Camk2n1	-0.58222	2.84976e-08	1.74017e-06
					Gabra4	-0.581332	4.37151e-07	1.88342e-05
					Ahr	-0.580497	0.0010114	0.0133848
					Arel1	-0.579101	1.7831e-08	1.1564e-06
					Abcb9	-0.576868	2.2694e-05	0.00058687
					Scn1b	-0.576307	6.46142e-06	0.000194266
					C1qtnf4	-0.575142	4.62313e-06	0.000144249
					Osbp2	-0.574706	8.01343e-12	1.21052e-09
					Rock2	-0.574464	3.18824e-05	0.000783587
					Arhgef25	-0.573985	3.4499e-06	0.000112787
					Zfp365	-0.573603	4.44585e-07	1.90556e-05
					Gins3	-0.573115	0.00275759	0.0286323
					Eif5a2	-0.570224	4.35518e-06	0.000137271
					Tuba4a	-0.569557	1.32596e-07	6.6154e-06
					Pde1b	-0.569201	0.00103903	0.0136762
					Pgbd5	-0.568032	4.36611e-09	3.40014e-07
					Osbpl8	-0.5674	8.76178e-07	3.51237e-05
					Ndrg4	-0.55876	2.62276e-16	7.92393e-14
					Mmp17	-0.556712	4.51115e-05	0.00104404
					Thy1	-0.555127	1.28899e-06	4.88278e-05
					Cap1	-0.55504	4.11781e-10	4.1135e-08
					Kcnk2	-0.554999	6.16395e-05	0.00134661
					Arhgap25	-0.553094	0.000263209	0.00455996
					Nrcam	-0.549123	0.0016816	0.0197253
					Tspan5	-0.548605	0.000110256	0.00222071
					Slc8a2	-0.548203	3.59372e-07	1.58418e-05
					Flrt2	-0.546946	0.000214282	0.00388057
					Fam49a	-0.546099	2.29248e-08	1.43419e-06
					Adra2c	-0.546049	0.000331281	0.00548606
					Ccm2	-0.544607	6.57973e-09	4.93958e-07
					Necab1	-0.543817	1.93323e-06	6.96774e-05
					Ndfip2	-0.543691	1.3118e-06	4.93899e-05
					Atp2b2	-0.542597	1.25655e-08	8.5054e-07
					Rgs12	-0.542397	0.00163835	0.0193832
					Rcor2	-0.541366	0.000164048	0.00312145
					Nedd4l	-0.539827	7.18693e-09	5.33081e-07
					Nlk	-0.539453	5.70018e-05	0.00126993
					Ptn	-0.538563	0.000117232	0.00233091
					Tnfrsf11b	-0.538508	0.00569328	0.0490421
					Grasp	-0.538159	0.00385911	0.0366305
					Gbe1	-0.535353	2.97216e-05	0.000743976
					Oxct1	-0.535082	2.7216e-11	3.58643e-09
					Cdk5r2	-0.534864	9.55866e-06	0.000270945
					Kctd1	-0.534027	4.62911e-05	0.00106187
					Rgs7	-0.53174	6.14319e-05	0.00134445
					Fjx1	-0.528444	0.000339345	0.00559716
					Scn8a	-0.526955	2.0627e-05	0.000541327
					Tpm1	-0.525267	6.56779e-15	1.56452e-12
					Cnksr2	-0.524006	1.59562e-07	7.63123e-06
					Suv39h2	-0.523648	0.00311189	0.0315553
					Lin7b	-0.522125	5.54674e-07	2.3212e-05
					Rgs8	-0.521982	8.50985e-06	0.000244574
					Kcna4	-0.521866	0.00307306	0.03133
					Nsf	-0.521497	8.48934e-06	0.000244552
					B3galt1	-0.520693	0.000363973	0.00587814
					Erc2	-0.520133	0.000386243	0.00613469
					Hs6st1	-0.517736	9.21404e-05	0.00189592
					Abcc8	-0.515921	7.53177e-05	0.00160578
					Tlk1	-0.515533	1.16769e-07	6.00172e-06
					Kcnq5	-0.514522	1.31636e-05	0.000362351
					Sort1	-0.513446	1.14388e-06	4.44176e-05
					Alcam	-0.512538	5.73888e-10	5.51066e-08
					Mapk4	-0.512179	0.00301406	0.0309065
					Otub2	-0.511918	0.00110527	0.0143062
					Hivep2	-0.509277	0.0019982	0.022522
					Prkar2b	-0.508164	0.000312703	0.00522028
					Neto1	-0.507978	2.6278e-06	8.96709e-05
					Plxnd1	-0.507017	0.00452131	0.0412411
					Crtac1	-0.506469	0.00136836	0.0168823
					Ndrg3	-0.505966	0.00432801	0.0398595
					Ppp1cc	-0.50306	3.86099e-13	7.13822e-11
					Prickle1	-0.503044	0.000394705	0.0062522
					Inadl	-0.502498	0.000892172	0.0121337
					Dpy19l1	-0.502036	0.00506064	0.0448949
					Abca1	0.500684	5.43116e-06	0.000167353
					Padi2	0.504954	4.21498e-06	0.000133191
					Ptpdc1	0.506297	5.44861e-06	0.000167474
					Med12l	0.506344	0.00441996	0.0404956
					Wdr34	0.508273	0.0017714	0.0204877
					Aifm2	0.509005	0.00123792	0.0155993
					Dos	0.509766	2.25635e-11	3.03798e-09
					Fgfr1	0.510262	3.31836e-10	3.42537e-08
					Traf4	0.511272	5.93741e-05	0.00130866
					Gli4	0.511507	0.00258608	0.0272628
					Gaa	0.511753	1.12562e-07	5.8584e-06
					Tmem198b	0.512356	0.000648867	0.00942265
					Ankrd54	0.512462	8.12272e-05	0.00171407
					Slc25a34	0.513272	0.00140514	0.0172331
					Sox13	0.513853	7.72691e-05	0.00163892
					Adcy6	0.515471	0.00184322	0.0211603
					Rab27b	0.517336	0.00318172	0.0321206
					Slc28a2	0.517818	2.18657e-05	0.000570211
					Idh2	0.518936	1.55896e-06	5.71328e-05
					Aifm3	0.519295	8.52485e-05	0.00178374
					Pcdh19	0.520023	0.00015493	0.00296159
					Pnpla7	0.520047	7.97456e-05	0.00168568
					Cdc25a	0.520223	0.00254049	0.0268736
					Kifc3	0.521148	1.43373e-08	9.44658e-07
					Slc6a9	0.522831	8.76445e-11	1.0242e-08
					Hpcal1	0.524142	0.00384898	0.0366305
					Lppr3	0.525254	6.38291e-05	0.00138955
					Vasn	0.525789	0.000350479	0.00572065
					Hcn3	0.526448	0.000153522	0.00294833
					Pla2g4b	0.529452	0.00115952	0.0148531
					Ebf4	0.530227	0.00198199	0.0224005
					Srebf1	0.53096	4.31362e-08	2.54442e-06
					Ift122	0.531522	2.50129e-05	0.000640155
					Arx	0.53247	3.21845e-06	0.000106395
					Slc13a5	0.532479	0.000547258	0.00817718
					Epb41l4b	0.532572	0.00127423	0.0159433
					Pxdn	0.537059	0.000386297	0.00613469
					Pcdh15	0.539556	0.000867427	0.0119103
					Lrrc8a	0.540481	5.08338e-08	2.95623e-06
					Grb10	0.54063	2.25654e-06	7.91834e-05
					Phyhd1	0.541331	0.00105919	0.0138545
					Gsn	0.550212	0.00252375	0.0267881
					Hexim2	0.551799	0.000117821	0.00233886
					Arhgef40	0.552269	1.03237e-06	4.05967e-05
					Prmt2	0.553623	5.21709e-08	3.00577e-06
					Slc12a7	0.554424	0.00166004	0.0195356
					Nrsn2	0.554467	4.29742e-08	2.54442e-06
					Ssh3	0.558279	6.30611e-06	0.000190521
					Peg3	0.558587	8.27813e-07	3.37307e-05
					Slc27a3	0.559252	0.000142978	0.00277162
					Bola1	0.561167	0.000583146	0.00860957
					Gfra1	0.562569	0.00211051	0.0233837
					Dpyd	0.564396	0.001754	0.0203245
					Mafk	0.568396	7.5282e-06	0.000220674
					Mtss1l	0.570177	4.43299e-11	5.49115e-09
					Heyl	0.571147	2.22441e-08	1.4058e-06
					Atp2b4	0.574209	0.000841895	0.011652
					Abhd14b	0.574602	1.79236e-05	0.000479525
					Nrbp2	0.57538	4.65982e-11	5.67741e-09
					Chga	0.576248	2.73325e-07	1.23565e-05
					Tapbp	0.576797	0.00223563	0.0244005
					Gnas	0.577322	0.00204805	0.0228964
					Spred3	0.580071	0.00015663	0.00298948
					Hes6	0.581036	0.000802293	0.0112932
					Zfhx4	0.582957	5.63499e-06	0.000172347
					Steap2	0.58315	0.00506684	0.0448949
					Tk1	0.583235	0.00385085	0.0366305
					Ldhd	0.584627	0.00100739	0.0133461
					Spats2l	0.588778	3.10573e-05	0.000770955
					Dpysl3	0.588881	0.000258034	0.00449546
					Sgsm1	0.589768	7.2117e-18	2.62739e-15
					Smoc1	0.590008	0.00552203	0.0480347
					Idua	0.593527	1.70307e-07	8.08272e-06
					Bag3	0.596396	0.00180067	0.0207102
					Dleu7	0.602416	0.00237803	0.0256592
					Zfp395	0.605435	7.53185e-06	0.000220674
					Pcdhgb7	0.60563	0.00571388	0.0491854
					Inafm1	0.609086	3.46943e-06	0.000113094
					Tmem130	0.609381	6.42101e-17	2.14965e-14
					Rnd3	0.614604	4.79646e-05	0.00109016
					Tert	0.61834	0.00188063	0.0214704
					Lig1	0.623319	4.71199e-08	2.76623e-06
					Klf15	0.624495	0.000115496	0.00230379
					Mcm2	0.626107	0.00210022	0.0233067
					Tub	0.630492	4.1541e-12	6.51352e-10
					Lgals3bp	0.63335	0.00155169	0.01868
					Unc119	0.635481	2.46542e-06	8.47713e-05
					Timp4	0.635554	8.10843e-06	0.000234671
					Plin2	0.641854	0.00178601	0.0206374
					Ttll3	0.642714	4.9391e-06	0.00015257
					Nhs	0.651792	0.000108463	0.00219531
					Vav2	0.657502	0.00110844	0.0143173
					Tcf7l2	0.659673	0.000546194	0.00817115
					Podxl2	0.662462	8.75065e-07	3.51237e-05
					RGD1562284	0.662779	0.00125894	0.0157879
					Pcdh8	0.666163	5.61605e-12	8.69575e-10
					Epha10	0.667967	1.17864e-06	4.5341e-05
					Slc12a4	0.670194	0.00159829	0.0190365
					Pcdh18	0.670227	6.64199e-06	0.00019873
					Sema3d	0.679662	0.00366491	0.0354389
					Slc29a4	0.680624	4.14994e-06	0.000132147
					Vangl1	0.681287	0.00373454	0.0358159
					Txnip	0.681783	3.34552e-05	0.000817375
					Rims3	0.682991	6.13055e-05	0.00134405
					Slc2a10	0.683857	0.000135806	0.00264502
					Ankrd55	0.689944	0.00023405	0.00416549
					Pcbd1	0.700221	0.00339015	0.0337299
					Tmem255a	0.702025	0.00165746	0.0195347
					Arhgap24	0.702406	0.00545826	0.0478157
					Scn9a	0.705689	0.00551894	0.0480347
					Ctbp2	0.707315	5.27592e-05	0.00118823
					Frem3	0.707921	0.00111789	0.0144201
					Efs	0.709654	2.18041e-06	7.69151e-05
					Tinagl1	0.716752	0.000707917	0.0101375
					Ednra	0.717486	0.0047383	0.0426527
					Serping1	0.721412	0.00306194	0.031294
					Cadm1	0.721664	2.77927e-09	2.26492e-07
					Irs1	0.723211	0.000784374	0.0110661
					Fam227a	0.724516	8.2504e-05	0.00173806
					Mtmr11	0.724732	6.90543e-05	0.00148761
					Spint2	0.724825	5.66267e-05	0.00126385
					Resp18	0.725953	7.42197e-09	5.44e-07
					Mir770	0.726803	3.16379e-10	3.29327e-08
					Tox2	0.734328	3.62228e-06	0.000116847
					Styxl1	0.737912	0.00555919	0.0482563
					Clcn5	0.740115	0.00221662	0.0242985
					P2ry4	0.742174	0.00397363	0.0375163
					Rasal1	0.752294	1.18001e-10	1.3288e-08
					Stk36	0.753173	2.01662e-06	7.18877e-05
					Mdk	0.757721	0.00157777	0.0189012
					Pvrl2	0.757914	1.1857e-06	4.54712e-05
					Lfng	0.758833	2.30709e-07	1.06634e-05
					Pxdc1	0.759003	0.00116876	0.0149406
					Fign	0.760344	0.00453946	0.0413763
					Slc25a18	0.761908	9.77461e-06	0.000275177
					Spag1	0.768078	0.000728484	0.0103836
					Fxyd1	0.771134	7.28065e-06	0.00021524
					Kif26b	0.773665	0.00013164	0.00257196
					Trh	0.778561	2.20591e-05	0.000571646
					Gtse1	0.780392	0.00357646	0.0349934
					Il4r	0.784175	1.25251e-07	6.35854e-06
					Sox11	0.790018	0.00143939	0.0175663
					Casc1	0.797146	0.000350527	0.00572065
					Macrod1	0.797959	4.35578e-09	3.40014e-07
					Wdr6	0.798245	8.54139e-09	6.01149e-07
					St6galnac5	0.80192	1.36552e-05	0.000373392
					Cd38	0.803833	8.90583e-05	0.00185647
					Slc16a11	0.804954	1.15016e-07	5.93628e-06
					Pdlim4	0.81025	5.46539e-07	2.29491e-05
					Atp6v1c2	0.811476	0.000217843	0.0039393
					Zcchc12	0.814996	1.77331e-10	1.92684e-08
					Fbn1	0.815423	5.37905e-05	0.00120707
					Acacb	0.815648	4.12061e-07	1.79095e-05
					Pnma3	0.821136	0.000305633	0.00514313
					Cpne2	0.828163	0.000224426	0.00401729
					Fchsd1	0.829161	7.66189e-07	3.14264e-05
					Vat1	0.834392	8.71304e-17	2.84022e-14
					Plce1	0.838325	3.56098e-05	0.000859841
					Sema3c	0.852709	0.000166321	0.00315018
					Trhr	0.854518	0.0042452	0.0394432
					Susd2	0.855262	0.00076792	0.0108587
					Itga8	0.857071	0.000928453	0.0125427
					Plekha7	0.85825	0.00439305	0.0403685
					Grin2d	0.859751	2.70744e-07	1.22847e-05
					Spata24	0.864346	0.00311554	0.0315553
					Ptch2	0.866193	4.04179e-05	0.000948213
					Mapk15	0.86697	0.00119901	0.0151932
					Nap1l5	0.888375	1.84611e-07	8.66205e-06
					Efna5	0.894537	4.65156e-05	0.00106505
					Kif19	0.899028	0.00346969	0.034219
					Unc5d	0.902336	0.000203173	0.00373398
					Klf5	0.903245	0.00203446	0.0228266
					Celf6	0.903302	1.13598e-07	5.88759e-06
					Cand2	0.903315	7.49643e-12	1.1464e-09
					Notum	0.909909	0.000807702	0.0113307
					Tead1	0.91236	0.000904017	0.0122651
					Hsf4	0.914367	0.000436598	0.00680576
					Fam101b	0.917909	4.51767e-05	0.00104404
					Igsf1	0.91926	1.0684e-14	2.45078e-12
					Akna	0.921457	2.81349e-06	9.41912e-05
					Enkur	0.924781	0.000179702	0.00335236
					Lrrc46	0.924859	0.00131261	0.016341
					Ttll9	0.93236	2.11486e-05	0.000552674
					Ahi1	0.937458	4.17623e-17	1.46814e-14
					Ston1	0.9376	0.00474148	0.0426527
					Slc22a4	0.946822	0.00549151	0.0480052
					Pacrg	0.953426	5.03602e-05	0.00114042
					Gpc3	0.956353	2.66151e-05	0.00067282
					Gdpd2	0.956946	8.07407e-07	3.30077e-05
					LOC654482	0.963325	0.00127396	0.0159433
					Cbln4	0.963403	5.00587e-08	2.92489e-06
					RGD1565512	0.963921	2.34544e-05	0.000604012
					Ephb2	0.967117	6.07812e-05	0.00133492
					Smo	0.971538	1.37264e-05	0.000374513
					Plscr4	0.974455	0.00179914	0.0207102
					Phlda3	0.982574	2.55964e-08	1.58531e-06
					Adgrg2	0.990561	0.000313704	0.00522702
					Lrrc56	0.993875	0.000831763	0.0115895
					Myc	0.996133	0.000219342	0.00396062
					Dchs1	1.00255	4.47373e-16	1.28875e-13
					Vash2	1.00676	0.00103372	0.0136365
					Col6a2	1.01065	5.13627e-08	2.97304e-06
					Adcy7	1.02905	7.74756e-06	0.000225809
					Slc7a3	1.0318	0.000192698	0.00356261
					Ttc12	1.03595	0.00086122	0.0118664
					Parm1	1.03597	6.04285e-06	0.000183014
					Cdkn1a	1.06554	3.62113e-06	0.000116847
					Calb2	1.06809	1.49906e-06	5.53012e-05
					Ccdc146	1.08696	0.00100672	0.0133461
					Aloxe3	1.08847	1.67164e-08	1.08982e-06
					Cdca7	1.09657	0.00162096	0.019224
					Hap1	1.09852	1.22421e-18	5.61642e-16
					Fam46a	1.10458	0.000206675	0.0037839
					Slc27a2	1.10492	0.000115334	0.00230379
					Sult1a1	1.10522	0.000249544	0.00437213
					Eno4	1.10745	0.000482785	0.00737393
					Pnoc	1.1113	1.57126e-05	0.000422195
					Frem1	1.11506	0.000526656	0.00789793
					Sparc	1.12262	6.16687e-43	3.81945e-39
					Pnck	1.13239	9.44603e-09	6.57348e-07
					Spag8	1.15447	7.58394e-06	0.000221562
					Smim1	1.156	0.000337087	0.00557476
					Mns1	1.16093	0.00201143	0.02263
					Slc6a11	1.17171	2.994e-19	1.61247e-16
					Fxyd6	1.19059	8.82203e-12	1.28563e-09
					Tekt1	1.19219	0.000835769	0.0116092
					Pafah1b3	1.20214	8.92675e-11	1.03342e-08
					Slc2a12	1.20273	0.000448575	0.00695431
					Dnai1	1.21228	8.33983e-05	0.00175391
					Itih3	1.2177	3.64292e-49	4.51249e-45
					Lhx6	1.22877	1.66263e-18	7.35535e-16
					Heph	1.23078	2.21574e-08	1.4058e-06
					Scml4	1.26002	1.06549e-10	1.21084e-08
					Lrrc9	1.26537	0.00219615	0.0241382
					Ush2a	1.28064	0.000537015	0.00804354
					Tppp3	1.28268	2.74293e-15	6.93401e-13
					Kcnj16	1.28657	0.000177262	0.00332689
					Sfrp1	1.29724	1.65023e-08	1.08156e-06
					Krt77	1.30071	6.66335e-07	2.7605e-05
					Col2a1	1.33265	1.28675e-09	1.13849e-07
					Npffr1	1.33307	0.00204458	0.0228783
					Fbxl13	1.34149	0.005567	0.0482565
					Gfra2	1.34505	1.03592e-07	5.41432e-06
					Tspan11	1.34611	6.27717e-08	3.48679e-06
					Fam161a	1.35014	0.00082774	0.0115526
					Zbtb16	1.36159	0.000928525	0.0125427
					Dnaaf1	1.37477	0.00465831	0.0421802
					Camk1g	1.37761	8.81324e-13	1.60544e-10
					Col14a1	1.38004	1.06298e-09	9.61104e-08
					Agt	1.38244	7.07893e-18	2.62739e-15
					RGD1560608	1.38304	0.00165288	0.0195178
					Gli1	1.38633	2.37579e-12	3.97688e-10
					Ngb	1.38977	1.32281e-08	8.85712e-07
					Zim1	1.39157	9.76016e-08	5.14464e-06
					Efcab1	1.39399	0.0006945	0.00996845
					Nnat	1.39752	5.04928e-31	1.04242e-27
					Gpx3	1.40106	5.2124e-09	3.9611e-07
					Lhx8	1.41502	5.94708e-14	1.27011e-11
					Npy2r	1.41846	1.99313e-08	1.27922e-06
					Nkx2-1	1.43105	6.10396e-08	3.40584e-06
					Stpg1	1.43271	0.000342224	0.00562674
					Rfx2	1.45437	1.72241e-07	8.1433e-06
					Efhc1	1.46137	1.93501e-06	6.96774e-05
					Rxfp3	1.4686	4.08565e-07	1.78201e-05
					RGD1562726	1.47567	0.000291561	0.00492711
					Ctxn3	1.48536	2.72291e-10	2.85836e-08
					Fbxo36	1.50099	0.00363219	0.0353064
					Igsf10	1.505	1.50066e-07	7.31838e-06
					Chrne	1.509	0.00141504	0.0173032
					Prc1	1.51058	4.96848e-05	0.00112719
					Slc2a9	1.53583	0.00469204	0.0424106
					Vwa3a	1.53743	5.77642e-25	7.15525e-22
					Tcte1	1.53865	8.37786e-05	0.00175595
					Cfap52	1.58593	8.55672e-05	0.00178739
					RGD1310371	1.62515	0.00283745	0.029314
					Tsnaxip1	1.62906	0.00200237	0.0225486
					Gpr165	1.65015	4.39188e-09	3.40014e-07
					Drc1	1.66106	8.61416e-09	6.02845e-07
					Grp	1.66736	0.00576385	0.0495467
					Stk32b	1.67388	1.32767e-07	6.6154e-06
					Scn11a	1.67563	0.00195746	0.0221953
					St8sia6	1.70091	0.00306552	0.0313047
					Odf3b	1.73402	4.76801e-09	3.6684e-07
					Ccdc151	1.74724	0.000428021	0.00671127
					Myo7a	1.75283	7.64049e-05	0.00162616
					P2rx2	1.75887	0.00252191	0.0267881
					LOC690276	1.77866	2.68064e-06	9.09728e-05
					LOC690918	1.78171	3.94455e-08	2.36044e-06
					LOC502684	1.7979	2.46074e-05	0.000632391
					Rsph9	1.81612	3.10886e-21	2.13942e-18
					Chrm5	1.83839	4.77646e-05	0.00108961
					Dlk1	1.85953	0.00366208	0.0354389
					RGD1311251	1.9004	0.00381577	0.0363864
					Dnaaf3	1.90788	3.28923e-06	0.000108361
					Ttc25	1.93411	9.4424e-05	0.00193008
					Trpv4	1.93505	0.00456024	0.0415279
					Ptger2	1.95424	0.000617088	0.00903531
					Dio3	1.96087	0.000234969	0.00416986
					Plagl1	1.96788	3.70676e-11	4.73357e-09
					Rsph1	1.9721	2.85182e-08	1.74017e-06
					Lrrc36	1.98054	1.39353e-06	5.2308e-05
					Brs3	1.98067	0.00346832	0.034219
					Cngb1	1.98343	5.77504e-05	0.0012797
					Acsm3	1.99493	1.53377e-06	5.63763e-05
					Shh	2.00045	9.07119e-08	4.80191e-06
					Pkhd1l1	2.00061	0.000161096	0.00306999
					Ccdc33	2.00883	0.000124183	0.00243781
					Iqcg	2.02644	1.23595e-06	4.72054e-05
					Lnc016	2.05491	4.37897e-07	1.88342e-05
					Crlf1	2.06822	5.1542e-23	4.91116e-20
					Ak8	2.11072	2.4348e-06	8.42453e-05
					Tekt2	2.12245	9.4668e-06	0.000268957
					Rsb66	2.14487	0.000431346	0.00675485
					Tekt4	2.15889	1.12844e-06	4.3956e-05
					Tspan18	2.17212	1.39268e-19	8.62559e-17
					Dnai2	2.17935	0.00105175	0.0137862
					Mfap2	2.17963	1.85974e-11	2.58838e-09
					Tjp3	2.2073	3.00259e-09	2.41513e-07
					Ubxn10	2.21894	9.32402e-07	3.68999e-05
					Mab21l1	2.21952	6.23138e-05	0.00135895
					Btbd16	2.24859	0.000141855	0.00275417
					Dnali1	2.25654	6.65818e-09	4.96837e-07
					Gabrq	2.26349	0.00120671	0.0152681
					Mr1	2.26644	7.91707e-10	7.42945e-08
					Hmgcs2	2.27041	2.47967e-18	1.05916e-15
					RGD1306233	2.27206	2.03815e-05	0.000536021
					Krt18	2.27695	0.000455119	0.00702062
					Qrfpr	2.28991	3.43518e-05	0.000834345
					Akap14	2.31512	0.00268238	0.0281342
					Vwa5b1	2.3226	3.39946e-22	2.80728e-19
					Mak	2.35244	0.000704519	0.0101006
					Spef2	2.35432	0.000235783	0.00417832
					Ccdc40	2.36992	5.76302e-08	3.25966e-06
					Calml4	2.38374	5.10304e-05	0.00115139
					Klc3	2.39322	0.0020668	0.0230436
					Mir3547	2.39581	3.33184e-05	0.000815643
					RGD1560672	2.47173	8.19061e-09	5.86457e-07
					Crh	2.47504	2.15918e-09	1.80715e-07
					Lca5l	2.50829	0.00518178	0.0457496
					LOC682102	2.54885	0.00254384	0.0268861
					Rsph10b	2.55384	2.85235e-23	3.21201e-20
					Gbx1	2.5741	2.91966e-08	1.77283e-06
					Ccdc153	2.59915	3.38678e-10	3.46711e-08
					Ccdc19	2.60071	4.88092e-10	4.79841e-08
					RGD1564114	2.65025	3.57402e-07	1.58112e-05
					Ccdc114	2.65746	3.52456e-07	1.56483e-05
					Calcr	2.65879	0.00119759	0.0151932
					Galr1	2.68744	1.76834e-07	8.32868e-06
					Itgb4	2.69779	2.36953e-12	3.97688e-10
					Armc3	2.69862	3.1375e-05	0.000775732
					Ppp1r32	2.73186	1.03808e-19	6.76777e-17
					Ebf3	2.7395	0.000182593	0.00339607
					Lrrc71	2.76026	4.64776e-10	4.60575e-08
					Lrrc34	2.83038	1.22464e-09	1.09134e-07
					Ribc2	2.83773	0.0044255	0.0405164
					Ccdc24	2.84479	0.000320588	0.00533037
					Asb4	2.87417	0.000630253	0.00919073
					Lhb	2.92011	0.00123785	0.0155993
					Msx1	2.9662	4.50215e-06	0.000140829
					LOC688553	2.97868	0.000649931	0.00942704
					Sgcg	2.9862	0.00222081	0.0243229
					Dynlrb2	3.00058	5.27141e-07	2.22856e-05
					Lhx5	3.00956	0.00322206	0.0324043
					Gabre	3.01021	6.67058e-16	1.87792e-13
					Foxj1	3.01376	2.76007e-05	0.000693488
					Tekt3	3.1383	0.00472623	0.0426083
					Itgb6	3.15337	0.000513952	0.00774493
					Krt8	3.22649	2.97069e-08	1.79502e-06
					T2	3.23847	1.55319e-07	7.48615e-06
					Aurkb	3.26478	2.69219e-10	2.85027e-08
					Anxa8	3.28809	3.81449e-06	0.00012241
					P2rx6	3.344	3.17894e-18	1.31259e-15
					RGD1561795	3.34926	0.00337527	0.0336359
					Wdr63	3.39518	4.10683e-12	6.51352e-10
					Saxo2	3.43533	0.000280218	0.00477451
					Smoc2	3.49002	1.27103e-21	9.84013e-19
					Ccdc60	3.50863	0.00179106	0.0206572
					LOC499240	3.53234	0.00110441	0.0143062
					Prlr	3.6358	0.000119473	0.00236786
					Atp2c2	3.85636	0.00112483	0.0144386
					Ppp1r17	3.87121	2.64945e-06	9.01614e-05
					Pgr15l	3.94316	8.61572e-08	4.62004e-06
					Ttc29	4.05966	0.000354644	0.00577263
					Pde6h	4.06243	0.000660724	0.00957238
					Capsl	4.08521	8.59015e-07	3.48873e-05
					Drc7	4.26139	1.75348e-10	1.92215e-08
					Sostdc1	4.31392	0.00159988	0.0190372
					Dnah1	4.36372	2.97468e-27	4.60592e-24
					Slc44a4	4.48019	1.30285e-07	6.58709e-06
					Mlf1	4.48142	1.40145e-07	6.88877e-06
					RGD1564149	4.78309	3.68046e-09	2.94128e-07
					T	4.82101	5.38843e-07	2.27029e-05
					Tp73	4.8488	1.51259e-26	2.08183e-23
					RGD1560242	4.96815	0.000521236	0.00784199
					Rp1	4.96937	0.000165917	0.00314735
					RGD1565611	5.05215	5.7716e-06	0.000176091
					Spata18	5.22062	6.44058e-15	1.5643e-12
					Cfap126	5.23408	1.75336e-12	3.059e-10
					Adipoq	5.37225	0.00274535	0.0285291
					LOC680885	5.86138	1.47388e-06	5.46614e-05
					Daw1	5.89587	5.6383e-07	2.35157e-05
					Hdc	5.94281	3.77231e-05	0.000902989
					RGD1560146	5.98465	1.28552e-05	0.000354649
					Folr1	6.06881	0.000260911	0.00453919
					Ak7	6.1784	3.17778e-16	9.37217e-14
					RGD1310641	6.66768	5.44853e-09	4.1153e-07
					Efhb	6.94335	1.53333e-07	7.44839e-06
					Bbox1	7.12131	7.40705e-09	5.44e-07
					Ttll10	7.97817	1.37533e-10	1.53479e-08
					Tmem212	9.08725	2.17868e-16	6.91983e-14
